# Supplementary material for: Development and Characterization of a Multiplex Assay to Quantify Complement-Fixing Antibodies against Dengue Virus
Source: Int J Mol Sci. 2021 Nov 5;22(21):12004. doi: 10.3390/ijms222112004 (PMC8584793; doi:10.3390/ijms222112004)
Supplement: Supplementary file 1 [file ijms-22-12004-s001.zip]

Archive with 2 entries (2 files):
- ijms-1409319-supplementary_Final2 (1).pdf
- Nascimento et al_All Data_CFA_MNT50_Total Binding_Supplemental Material.xlsx
